# Supplementary material for: Diagnostic stewardship for Clostridioides difficile testing in an acute care hospital: A quality improvement intervention
Source: Antimicrob Steward Healthc Epidemiol. 2023 Apr 5;3(1):e67. doi: 10.1017/ash.2023.141 (PMC10127245; doi:10.1017/ash.2023.141)
Supplement: Supplementary file 1 [file ashsup.zip]

Archive with 2 entries (2 files):
- S2732494X23001419sup001.pdf
- S2732494X23001419sup002.pdf
